# Supplementary material for: Exploring common pathogenic association between Epstein Barr virus infection and long-COVID by integrating RNA-Seq and molecular dynamics simulations
Source: Front Immunol. 2024 Sep 26;15:1435170. doi: 10.3389/fimmu.2024.1435170 (PMC11464307; doi:10.3389/fimmu.2024.1435170)
Supplement: Supplementary file 2 [file Table4.xlsx]

## Sheet: hub_networkanalysis
AverageShortestPathLength	BetweennessCentrality	ClosenessCentrality	ClusteringCoefficient	Degree	degree.layout	Eccentricity	Hub nodes	IsSingleNode	name	NeighborhoodConnectivity	NumberOfDirectedEdges	NumberOfUndirectedEdges	PartnerOfMultiEdgedNodePairs	Radiality	selected	SelfLoops	shared name	Stress	TopologicalCoefficient
4.52632	0	0.22093	1	7	7	8	hub	FALSE	E2F8	9.57143	0	7	0	0.858947	FALSE	0	E2F8	0	0.736264
3.9386	0.0013647	0.253898	0.944444	9	9	7	hub	FALSE	DLGAP5	9.11111	0	9	0	0.882456	FALSE	0	DLGAP5	274	0.650794
3.34211	0.0217052	0.299213	0.611111	9	7	8	hub	FALSE	LTF	12.3333	0	9	0	0.906316	FALSE	0	LTF	1530	0.359477
3.9386	0.0013647	0.253898	0.944444	9	9	7	hub	FALSE	CDCA2	9.11111	0	9	0	0.882456	FALSE	0	CDCA2	274	0.650794
2.64035	0.277161	0.378738	0.2	11	8	6	hub	FALSE	CAV1	10.4545	0	11	0	0.934386	FALSE	0	CAV1	13008	0.181818
4.50877	0.0758189	0.22179	0.178571	8	1	9	hub	FALSE	USH2A	3.5	0	8	0	0.859649	FALSE	0	USH2A	4360	0.240385
3.40351	0.0993481	0.293814	0.357143	8	5	8	hub	FALSE	CCR8	11.625	0	8	0	0.90386	FALSE	0	CCR8	6186	0.351562
3.07018	0.0154474	0.325714	0.654545	11	10	7	hub	FALSE	LCN2	12.6364	0	11	0	0.917193	FALSE	0	LCN2	1182	0.324009
2.83333	0.086988	0.352941	0.490909	11	10	7	hub	FALSE	MMP2	12.3636	0	11	0	0.926667	FALSE	0	MMP2	3802	0.250464
3.48246	0.0359287	0.287154	0.266667	6	3	8	hub	FALSE	OLR1	11.8333	0	6	0	0.900702	FALSE	0	OLR1	1982	0.383333
3.21053	0.0280733	0.311475	0.266667	6	3	6	hub	FALSE	EGR2	10.5	0	6	0	0.911579	FALSE	0	EGR2	1770	0.350575
3.22807	0.00715432	0.309783	0.644444	10	10	7	hub	FALSE	CCL3	12.7	0	10	0	0.910877	FALSE	0	CCL3	608	0.334211
1.125	0.261905	0.888889	0.428571	7	1	2	hub	FALSE	PCDHA7	4	0	7	0	0.982143	FALSE	0	PCDHA7	24	0.5
3.28947	0.010483	0.304	0.545455	11	9	7	hub	FALSE	CCL20	11.3636	0	11	0	0.908421	FALSE	0	CCL20	594	0.315657
2.71053	0.133596	0.368932	0.310526	20	16	7	hub	FALSE	CXCL8	9	0	20	0	0.931579	FALSE	0	CXCL8	8012	0.17549
3.46491	0.00293505	0.288608	0.6	5	4	8	hub	FALSE	S100B	15.8	0	5	0	0.901404	FALSE	0	S100B	180	0.503226
4.00877	0.0873198	0.249453	0.25	8	2	8	hub	FALSE	CSMD3	4	0	8	0	0.879649	FALSE	0	CSMD3	4916	0.227941
3.23684	0.00272181	0.308943	0.6	5	4	7	hub	FALSE	FGF1	15.8	0	5	0	0.910526	FALSE	0	FGF1	218	0.464706
1.125	0.22619	0.888889	0.428571	7	1	2	hub	FALSE	PCDHA3	4	0	7	0	0.982143	FALSE	0	PCDHA3	24	0.5
3.50877	0	0.285	1	5	5	8	hub	FALSE	IL1RL1	17.4	0	5	0	0.899649	FALSE	0	IL1RL1	0	0.58
3.88596	0.0484066	0.257336	0.618182	11	9	7	hub	FALSE	TOP2A	7.54545	0	11	0	0.884561	FALSE	0	TOP2A	1390	0.566434
2.96491	0.216332	0.337278	0.132353	17	8	6	hub	FALSE	NRXN1	4.64706	0	17	0	0.921404	FALSE	0	NRXN1	8792	0.125817
3.42982	0.0942005	0.29156	0.2	5	5	7	hub	FALSE	MDGA2	8.8	0	5	0	0.902807	FALSE	0	MDGA2	5478	0.289655
3.42105	0.00363335	0.292308	0.75	9	8	8	hub	FALSE	RETN	13.3333	0	9	0	0.903158	FALSE	0	RETN	408	0.40404
3.44737	0.0520106	0.290076	0.2	5	2	7	hub	FALSE	COL4A1	5.4	0	5	0	0.902105	FALSE	0	COL4A1	1912	0.288889
3.58772	0.013211	0.278729	0.333333	7	5	7	hub	FALSE	NLGN4X	6.71429	0	7	0	0.896491	FALSE	0	NLGN4X	584	0.285714
3.85965	0.000452828	0.259091	0.6	5	3	7	hub	FALSE	CNTN4	7.8	0	5	0	0.885614	FALSE	0	CNTN4	18	0.39
3.25439	0.131872	0.307278	0.777778	9	9	6	hub	FALSE	DIAPH3	9.55556	0	9	0	0.909825	FALSE	0	DIAPH3	6042	0.410628
2.68421	0.151639	0.372549	0.288889	10	8	6	hub	FALSE	CDH2	11.2	0	10	0	0.932632	FALSE	0	CDH2	6914	0.201818
3.45614	0.0249829	0.28934	0.2	5	2	7	hub	FALSE	ADGRB3	6.2	0	5	0	0.901754	FALSE	0	ADGRB3	1542	0.252174
2.64035	0.237477	0.378738	0.203333	25	17	7	hub	FALSE	IL6	7.36	0	25	0	0.934386	FALSE	0	IL6	9448	0.146939
2.7807	0.123586	0.359621	0.261905	21	16	7	hub	FALSE	CCL2	8.38095	0	21	0	0.928772	FALSE	0	CCL2	6730	0.165714
3.22807	0.0293569	0.309783	0.238095	7	4	6	hub	FALSE	DSCAM	7.28571	0	7	0	0.910877	FALSE	0	DSCAM	1394	0.220779
3.9386	0.0013647	0.253898	0.944444	9	9	7	hub	FALSE	PBK	9.11111	0	9	0	0.882456	FALSE	0	PBK	274	0.650794
3.62281	0.0239509	0.276029	0.266667	6	3	7	hub	FALSE	DPP6	6.33333	0	6	0	0.895088	FALSE	0	DPP6	950	0.285714
3.9386	0.0013647	0.253898	0.944444	9	9	7	hub	FALSE	DEPDC1	9.11111	0	9	0	0.882456	FALSE	0	DEPDC1	274	0.650794
3.25439	0.0396226	0.307278	0.622222	10	9	7	hub	FALSE	CHI3L1	12.4	0	10	0	0.909825	FALSE	0	CHI3L1	1822	0.341667
3.75439	0.0264953	0.266355	0.755556	10	9	7	hub	FALSE	CEP55	8.4	0	10	0	0.889825	FALSE	0	CEP55	1016	0.553333
3.81579	0.0416707	0.262069	0.755556	10	9	7	hub	FALSE	NEK2	8.3	0	10	0	0.887368	FALSE	0	NEK2	1606	0.585714
3.07895	0.0934486	0.324786	0.0952381	7	4	6	hub	FALSE	CACNA2D1	5.57143	0	7	0	0.916842	FALSE	0	CACNA2D1	5030	0.197802
3.94737	0	0.253333	1	8	8	7	hub	FALSE	CKAP2L	9.5	0	8	0	0.882105	FALSE	0	CKAP2L	0	0.678571
3.39474	0.0663067	0.294574	0.266667	6	2	7	hub	FALSE	RBFOX1	6.83333	0	6	0	0.904211	FALSE	0	RBFOX1	3380	0.26
